# Supplementary material for: CircOMA1 promotes tumour growth and metastasis of bladder cancer by modulating IGF‐IR/MAPK/EMT pathway
Source: Clin Transl Med. 2022 Aug 21;12(8):e983. doi: 10.1002/ctm2.983 (PMC9393076; doi:10.1002/ctm2.983)
Supplement: Supplementary file 2 — Supporting Information [file CTM2-12-e983-s002.xlsx]

## Sheet: clinical data
id	risk	gender	Age	Grade	T stage	N stage
15276	high	M	<65	LOW	T2-T4	N0
15277	high	M	<65	LOW	T2-T4	N0
15278	high	M	<65	LOW	T2-T4	N0
15279	high	M	<65	LOW	T2-T4	N0
15280	high	M	<65	LOW	T2-T4	N0
15281	high	M	<65	LOW	T2-T4	N0
15282	high	M	<65	LOW	T2-T4	N0
15283	high	M	<65	LOW	T2-T4	N0
15284	high	M	<65	LOW	T2-T4	N0
15285	high	M	<65	LOW	T2-T4	N0
15286	high	M	<65	HIGH	T2-T4	N0
15287	high	M	>65	HIGH	T2-T4	N0
15288	high	M	>65	HIGH	T2-T4	N0
15289	high	M	>65	HIGH	T2-T4	N0
15290	high	M	>65	HIGH	T2-T4	N0
15291	high	M	>65	HIGH	T2-T4	N0
15292	high	M	>65	HIGH	T2-T4	N0
15293	high	M	>65	HIGH	T2-T4	N0
15294	high	M	>65	HIGH	T2-T4	N0
15295	high	M	>65	HIGH	T2-T4	N0
15296	high	M	>65	HIGH	T2-T4	N0
15297	high	M	>65	HIGH	T2-T4	N0
15298	high	M	>65	HIGH	T2-T4	N0
15299	high	M	>65	HIGH	T2-T4	N1-N2
15300	high	M	>65	HIGH	T2-T4	N1-N2
15301	high	F	>65	HIGH	T2-T4	N1-N2
15302	high	F	>65	HIGH	T2-T4	N1-N2
15303	high	F	>65	HIGH	T2-T4	N1-N2
15304	high	F	>65	HIGH	Ta-T1	N1-N2
15305	high	F	>65	HIGH	Ta-T1	N1-N2
15306	high	F	>65	HIGH	Ta-T1	N1-N2
15307	high	F	>65	HIGH	Ta-T1	N1-N2
15308	high	F	>65	HIGH	Ta-T1	N1-N2
15309	high	F	>65	HIGH	Ta-T1	N1-N2
15310	high	F	>65	HIGH	Ta-T1	N1-N2
15311	high	F	>65	HIGH	Ta-T1	N1-N2
15312	low	M	<65	LOW	T2-T4	N0
15313	low	M	<65	LOW	T2-T4	N0
15314	low	M	<65	LOW	T2-T4	N0
15315	low	M	<65	LOW	T2-T4	N0
15316	low	M	<65	LOW	T2-T4	N0
15317	low	M	<65	LOW	T2-T4	N0
15318	low	M	<65	LOW	T2-T4	N0
15319	low	M	<65	LOW	T2-T4	N0
15320	low	M	<65	LOW	T2-T4	N0
15321	low	M	<65	LOW	T2-T4	N0
15322	low	M	<65	LOW	T2-T4	N0
15323	low	M	<65	LOW	T2-T4	N0
15324	low	M	<65	LOW	T2-T4	N0
15325	low	M	<65	LOW	T2-T4	N0
15326	low	M	<65	LOW	T2-T4	N0
15327	low	M	<65	LOW	T2-T4	N0
15328	low	M	<65	LOW	T2-T4	N0
15329	low	M	<65	LOW	T2-T4	N0
15330	low	M	<65	LOW	T2-T4	N0
15331	low	M	<65	LOW	T2-T4	N0
15332	low	M	<65	LOW	T2-T4	N0
15333	low	M	>65	LOW	Ta-T1	N0
15334	low	F	>65	LOW	Ta-T1	N0
15335	low	F	>65	HIGH	Ta-T1	N0
15336	low	F	>65	HIGH	Ta-T1	N0
15337	low	F	>65	HIGH	Ta-T1	N0
15338	low	F	>65	HIGH	Ta-T1	N0
15339	low	F	>65	HIGH	Ta-T1	N0
15340	low	F	>65	HIGH	Ta-T1	N0
15341	low	F	>65	HIGH	Ta-T1	N0
15342	low	F	>65	HIGH	Ta-T1	N0
15343	low	F	>65	HIGH	Ta-T1	N1-N2
15344	low	F	>65	HIGH	Ta-T1	N1-N2
15345	low	F	>65	HIGH	Ta-T1	N1-N2
15346	low	F	>65	HIGH	Ta-T1	N1-N2

## Sheet:  target mRNA of miR-145
ABCC1
ABL2
ABLIM2
ACTB
ACVR1B
ADI1
ALDH1A3
AP2B1
APAF1
APPL1
ATF1
BCR
BNIP3
CACNA1D
CAMK2D
CCND2
CDK6
FOXO1
BTD
ANGPT2
ACTG1
ACVR2A
BCAT1
DDC
ARAP2
SMAD2
CACNB1
DLG4
CDC14B
FGF10
NRAS
LRAT
ARF6
EFNA1
BIRC2
ARPC5
RPS6KB1
FZD4
DNMT3B
TAT
CCNG2
SMAD3
CD40
CAMK1D
CRKL
DLGAP1
ERBB3
CTNNBIP1
FGF14
PLCE1
SCARB1
EFNA3
CAV2
SKP1
FZD7
GCLM
SMAD4
CDK14
CRTC1
MDM2
DUSP6
GRIK4
HTR2A
FGF5
SERPINE1
EPHA4
EIF4B
ITGB8
SMAD1
KLF4
CAPZB
TGFB2
CREB3L2
ELK4
GABARAPL1
HOMER2
ITPR2
ORC2
EXOC2
EPHA6
TGFBR2
COL6A5
ELMO1
PPM1D
DAGLA
GABARAPL2
P2RX7
PPP3CA
FLNB
CAMKK1
TPM3
YES1
PXN
DAB2
ERG
PLA2G4A
PPP3R2
PDGFD
NTN4
MPP5
TPM4
EEA1
FLI1
KCNK9
MAP3K1
IRS1
SENP2
KCNJ12
FLT1
SMAD5
EPN1
NR4A2
MAP3K3
KCNJ6
EPS15
PRKD2
SLC1A2
PTGFR
RASA1
MAGI2
MYL12A
HHEX
PRKD3
MAP3K11
SLC25A31
YWHAG
SEMA3A
ZFYVE9
WNT2B
HOXA9
MAP3K13
SLC8A3
VANGL1
SEMA6A
PDCD4
KDM6A
STIM2
SHH
TLN2
PSD3
MAP4K2
RAB5C
SRGAP1
RCAN1
RAB11FIP4
MYCN
MAP4K4
SRGAP2
PBX3
RASA2
SSH2
RAPGEF2
SIX4
TBPL1
RASSF5
TRPC6
PPM1A
STAM
SS18
TFRC
RPS6KA6
TAOK1
